# Supplementary material for: Opioid use disorder and dementia risk: evidence from observational and genetic analyses in diverse ancestry cohorts
Source: Alzheimers Dement. 2026 May 22;22(5):e71418. doi: 10.1002/alz.71418 (PMC13240559; doi:10.1002/alz.71418)
Supplement: Supplementary file 3 — Supporting Information [file ALZ-22-e71418-s004.xlsx]

## Sheet: Index
Table	Description
S1	Description of Cohorts Included in the Meta-Analysis of Genetic Associations With Opioid Use Disorder
S2	Classification of Opioid Use Disorder (OUD) Diagnosis Across Cohorts
S3	Classification Codes Defining All-Cause Dementia and Its Subtypes
S4	Genetic Variants Selected for Mendelian Randomization Analyses of OUD and Dementia
S5	Genetic Variants in OPRM1 and OPRD1 Selected for Cis-MR Analysis of Opioid Effects
S6	Summary of Dementia Phenotypes, Substance Use, Chronic Pain, Stroke Subtypes, and Brain Structure Data for Secondary Analyses
S7	Demographic, Behavioral, and Clinical Characteristics of OUD Cases and Controls in the European (EUR) Population
S8	Demographic, Behavioral, and Clinical Characteristics of OUD Cases and Controls in the African (AFR) Population
S9	Mendelian Randomization Analysis of the Association Between Opioid Use Disorder (OUD) and Dementia Subtypes Using Different Methods
S10	Multivariable Mendelian Randomization (MVMR) Analyses of OUD on All-Cause Dementia: Univariate and Multivariate Estimates Adjusted for Alcohol Use, CUD, and Chronic Pain
S11	Sensitivity Analysis With MRlap to Assess Potential Bias Due to Sample Overlap
S12	Heterogeneity Statistics for Mendelian Randomization Analyses of Opioid Use Disorder (OUD) and All-Cause Dementia
S13	Mendelian Randomization Analyses of OUD on Stroke Subtypes
S14	Mendelian Randomization Analysis of the Association Between Opioid Use Disorder (OUD) and Stroke Subtypes Using Multiple MR Methods
S15	Mendelian Randomization Analysis of the Association Between Opioid Use Disorder (OUD) and Brain Structural Phenotypes Across Multiple Regions Using Various MR Methods
S16	Mendelian Randomization Analysis of the Association Between Opioid Use Disorder (OUD) and Cross-Sectional Brain Structure Phenotypes
S17	Association of OUD Polygenic Risk Score (PRS) With Brain Region Volumes at P Thresholds of 0.1 and Genome-Wide Significance (P = 10⁻⁸)

## Sheet: Table S1
S1. Description of Cohorts Included in the Meta-Analysis of Genetic Associations With Opioid Use Disorder
Cohorts	EUR cases	EUR controls	EUR Neffective	AFR cases	AFR controls	AFR Neffective	Case definition	Control definition
BioVU	933	3732	2986	—	—	—	ICD-9/ICD-10 unscreened	Unscreened
FinnGen	651	214999	2596	—	—	—	ICD-9/ICD-10 unscreened	Unscreened
iPSYCH	379	5221	1413	—	—	—	ICD-9/ICD-10 no OUD diagnosis	No OUD Diagnosis
MVP 1-2 Combined	8529	267737	33062	4032	71511	15265	ICD-9/ICD-10 unscreened	Unscreened
MVP Release 1	6367	202636	24692	3151	54178	11911	ICD-9/ICD-10 unscreened	Unscreened
MVP Release 2	2162	65101	8370	881	17333	3354	ICD-9/ICD-10 unscreened	Unscreened
Partners Biobank	1039	20271	3953	—	—	—	ICD-9/ICD-10 no SUD diagnosis	No SUD Diagnosis
PGC-SUD	3272	25437	11596	1231	7063	4193	DSM-IV unexposed	Unexposed
Yale-Penn 3	448	1538	1388	172	868	574	DSM-IV no OUD diagnosis	No OUD Diagnosis
Ancestry-specific subtotals	15251	538935	56994	5 435	79442	20032
Overall total cases	20 686
Overall total controls	618377
Overall total N	639063	Total Neffective	77026
EUR total N	554186	EUR Neffective	56994
AFR total N	84877	AFR Neffective	20032
S1. “No OUD diagnosis” refers to controls who were assessed for opioid use disorder (OUD) and confirmed not to have a diagnosis. “Unscreened” refers to controls who were not assessed for OUD and therefore may include individuals with undiagnosed opioid-related conditions. The PGC-SUD analysis included both AFR and EUR participants from Yale-Penn 1 (N = 3 922; cases = 1 656) and Yale-Penn 2 (N = 2…
Back to index

## Sheet: Table S2
S2. Classification of Opioid Use Disorder (OUD) Diagnosis Across Cohorts
Cohorts	OUD Diagnosis Classification	Notes
BioVU	International Classification of Disease (ICD) codes	ICD-9: (304.0*; 304.7*; 305.5*); ICD-10: (F11.1*; F11.2*)
FinnGen	International Classification of Disease (ICD) codes	ICD_8: (304[0-1]); ICD_9: (3040|3055); ICD_10: (F11)
IPSYCH	International Classification of Disease (ICD) codes	F11.1 – F11.9
Million Veteran Program	International Classification of Disease (ICD) codes	ICD-9: (304.0*; 304.7*; 305.5*); ICD-10: (F11.1*; F11.2*)
PGC-SUD	Diagnostic and Statistical Manual of Mental Disorders, Fourth Edition (DSM-IV)	DSM-IV Opioid Dependence Criterion
Partners Biobank	International Classification of Disease (ICD) codes	ICD-9: (304.0*; 304.7*; 305.5*); ICD-10: (F11.1*; F11.2*; Z79.981)
Yale-Penn III	Diagnostic and Statistical Manual of Mental Disorders, Fourth Edition (DSM-IV)	DSM-IV Opioid Dependence Criterion
S2. This table summarizes the classification systems and diagnostic codes used to identify opioid use disorder (OUD) cases and controls across cohorts.27
Back to index

## Sheet: Table S3
S3. Classification Codes Defining All-Cause Dementia and Its Subtypes
Codes	ICD 9	ICD 10
All-cause dementia	290.0–290.4; 291.2; 294.1; 331.0–2; 331.5; 331.82; 331.9; 332	F00–F03; F05.1; F1x.73; G30–G31; I67.3; R54; F10.73; G31.2; F00.2; F01; I67.3; I60–I64; I69; Z86.70; G45; Z86.60; F1x.74; F06.7
Alzheimer’s disease	331	G30.0, G30.1, G30.8, G30.9
Vascular dementia	290.40, 290.41, 290.42	F01.50, F01.51
S3. This table lists the International Classification of Diseases (ICD) codes used to define dementia phenotypes. It includes codes for all-cause dementia, Alzheimer’s disease, and vascular dementia based on both ICD-9 and ICD-10 systems. Cases were identified by the presence of relevant ICD-9 or ICD-10 codes in the electronic health records (EHR).28
Back to index

## Sheet: Table S4
S4a. Genetic Variants Associated With OUD Selected for MR Analysis of Opioid Effects
SNP	Chromosome	Base Pair Position	A1	A2	EAF	SE	Beta	P Value	F-statistic
rs79704991	6	154319449	T	G	0.12	0.009	0.05	1.11 × 10⁻⁸	32.6
rs1799971	6	154360797	A	G	0.87	0.009	0.05	4.92 × 10⁻⁹	34.2
rs11372849	15	91419432	T	TC	0.54	0.006	0.04	9.54 × 10⁻¹⁰	37.4
rs17514846	15	91416550	A	C	0.48	0.006	-0.03	7.87 × 10⁻⁹	33.3
S4a. This table lists the single nucleotide polymorphisms (SNPs) associated with opioid use disorder (OUD) selected for Mendelian Randomization (MR) analysis of opioid effects. It includes the SNP identifier (SNP), gene name (Gene), chromosome (Chromosome), base pair position (Base Pair Position), effect allele (A1), other allele (A2), effect allele frequency (EAF), standard error (SE), effect si…
S4b. Genetic Variants Associated With All-Cause Dementia Selected for Reverse MR (Dementia → OUD)
SNP	Chromosome	Base Pair Position	A1	A2	EAF	SE	Beta	P Value	Availability in OUD GWAS
rs3851179	11	85868640	T	C	0.64	0.01	0.03	1.70 × 10⁻¹⁰	Available
rs429358	19	45411941	T	C	0.14	0.12	0.52	1.14 × 10⁻³¹⁴	Not available (no proxy)
rs111371860	19	45345787	A	T	0.07	0.02	-0.06	8.60 × 10⁻¹¹	Not available (no proxy)
rs744373	2	127894615	A	G	0.29	0.01	0.03	5.19 × 10⁻¹¹	Available
S4b. This table lists the genome-wide significant single nucleotide polymorphisms (SNPs) for all-cause dementia used as instruments in reverse Mendelian Randomization (MR) analyses (dementia → OUD). It includes the SNP identifier (SNP), chromosome (Chromosome), base pair position (Base Pair Position), effect allele (A1), other allele (A2), effect allele frequency (EAF), standard error (SE), effec…
Back to index

## Sheet: Table S5
S5. Genetic Variants in OPRM1 and OPRD1 Selected for Cis-MR Analysis of Opioid Effects
SNP	Gene	Chromosome	Base Pair Position	A1	A2	EAF	SE	Beta	P Value
rs1799971	OPRM1	6	154360797	A	G	0.21	7.22 × 10⁻³	0.04	4.92 × 10⁻⁹
rs79704991	OPRM1	6	154319449	T	G	0.07	1.15 × 10⁻²	0.07	1.11 × 10⁻⁸
rs529520	OPRD1	1	29174946	A	C	0.47	5.94 × 10⁻³	0.02	1.31 × 10⁻³
rs2236861	OPRD1	1	29139756	A	G	0.14	8.58 × 10⁻³	0.04	8.81 × 10⁻⁶
S5. This table lists the cis-acting single nucleotide polymorphisms (SNPs) within the OPRM1 and OPRD1 genes selected for the cis-MR analysis of opioid effects. The table includes the SNP identifier (SNP), gene name (Gene), chromosome (Chromosome), base-pair position (Base Pair Position), effect allele (A1), other allele (A2), effect allele frequency (EAF), standard error (SE), effect size (Beta),…
Back to index

## Sheet: Table S6
S6. Summary of Dementia Phenotypes, Substance Use, Chronic Pain, Stroke Subtypes, and Brain Structure Data for Secondary Analyses
Phenotype/Outcome	Sample Size	Cases	Controls	Source	Year	Population
All-cause Dementia	451317	25473	425844	Topiwala et al.	2024	EUR
All-cause Dementia	466606	44009	422597	Fongang et al.	2024	EUR
Vascular Dementia	466606	3892	462714	Fongang et al.	2024	EUR
Alzheimer’s Disease	94437	35274	59163	Kunkle et al.	2019	EUR
Alcohol use	2669029	2669029	-	Saunders et al.	2022	EUR
Cannabis use disorder	15896	3641	12255	Ishrat et al.	2024	EUR
Chronic pain	387649	387649	-	Koller et al.	2024	EUR
Stroke	1308460	73652	1234808	Mishra et al.	2022	EUR
Ischemic	1296908	62100	1234808	Mishra et al.	2022	EUR
Cardioembolic	1245612	10804	1234808	Mishra et al.	2022	EUR
Large Artery	1241207	6399	1234808	Mishra et al.	2022	EUR
Small Vessel	1241619	6811	1234808	Mishra et al.	2022	EUR
Cross-Sectional Brain Structure	33224	33224	-	Smith et al. (UKBiobank)	2020	EUR
Longitudinal Brain Structure	229	229	-	Roe et al. (Lifebrain)	2024	EUR
S6. This table provides an overview of the dementia phenotypes, stroke subtypes, and brain structure outcomes included in the analyses. It includes the sample size, number of cases and/or controls (where available), the primary data source, year of publication, and study population (EUR: European ancestry). Dementia outcomes include all-cause dementia, vascular dementia, and Alzheimer’s disease. …
Back to index

## Sheet: Table S7
S7. Demographic, Behavioral, and Clinical Characteristics of OUD Cases and Controls in the European (EUR) Population
Variable	OUD (No)	OUD (Yes)	Total
N (Total)	186839 (96.44%)	6905 (3.56%)	193744 (100%)
Gender
Female	10049 (5.38%)	601 (8.70%)	10650 (5.50%)
Male	176790 (94.62%)	6304 (91.30%)	183094 (94.50%)
Alcohol Use Disorder
No	150028 (80.30%)	2317 (33.55%)	152345 (78.63%)
Yes	36811 (19.70%)	4588 (66.45%)	41399 (21.37%)
Cannabis Use Disorder
No	180770 (96.75%)	4822 (69.83%)	185592 (95.79%)
Yes	6069 (3.25%)	2083 (30.17%)	8152 (4.21%)
Education Level
Less than high school	7036 (3.77%)	287 (4.16%)	7323 (3.78%)
High school diploma/GED	43951 (23.52%)	1740 (25.20%)	45691 (23.58%)
Some college credit, but no degree	59546 (31.87%)	2653 (38.42%)	62199 (32.10%)
Associates degree (e.g., AA, AS)	23251 (12.44%)	985 (14.26%)	24236 (12.51%)
Bachelor's degree (e.g., BA, BS)	32198 (17.23%)	818 (11.85%)	33016 (17.04%)
Master's degree (e.g., MA, MS, MBA)	15248 (8.16%)	302 (4.37%)	15550 (8.03%)
Professional or Doctorate degree	5609 (3.00%)	120 (1.74%)	5729 (2.96%)
Smoking Knowledge
Yes, daily	29141 (15.60%)	2802 (40.58%)	31943 (16.49%)
Yes, occassionaly	13293 (7.11%)	803 (11.63%)	14096 (7.28%)
Not at all	144405 (77.29%)	3300 (47.79%)	147705 (76.24%)
Drinking Pattern
- <7 Drinks/Week	81783 (43.77%)	1978 (28.65%)	83761 (43.23%)
- 14-22 Drinks/Week	10424 (5.58%)	251 (3.63%)	10675 (5.51%)
- 22-40 Drinks/Week	3879 (2.08%)	191 (2.77%)	4070 (2.10%)
- >40 Drinks/Week	1376 (0.74%)	167 (2.42%)	1543 (0.80%)
- 7-14 Drinks/Week	16932 (9.06%)	381 (5.52%)	17313 (8.94%)
- Nondrinker	72445 (38.77%)	3937 (57.02%)	76382 (39.42%)
Income Level
Less than $10,000	8305 (4.45%)	988 (14.31%)	9293 (4.80%)
$10,000 - $19,999	28131 (15.06%)	1678 (24.30%)	29809 (15.39%)
$20,000 - $29,999	30445 (16.29%)	982 (14.22%)	31427 (16.22%)
$30,000 - $39,999	27490 (14.71%)	890 (12.89%)	28380 (14.65%)
$40,000 - $49,999	22192 (11.88%)	743 (10.76%)	22935 (11.84%)
$50,000 - $59,999	18423 (9.86%)	508 (7.36%)	18931 (9.77%)
$60,000 - $74,999	18715 (10.02%)	490 (7.10%)	19205 (9.91%)
$75,000 - $99,999	16207 (8.67%)	349 (5.05%)	16556 (8.55%)
$100,000 - $149,999	12165 (6.51%)	213 (3.08%)	12378 (6.39%)
$150,000 or more	4766 (2.55%)	64 (0.93%)	4830 (2.49%)
Dementia
No	709 (9.13%)	28 (8.26%)	737 (9.09%)
Yes	7059 (90.87%)	311 (91.74%)	7370 (90.91%)
Age (Mean ± SD)	66.87 ± 11.48	57.91 ± 10.78	—
BMI (Mean ± SD)	29.26 ± 5.52	28.90 ± 5.73	—
Time at Risk (Mean ± SD)	1634.46 ± 830.16	1731.79 ± 807.88	—
S7. This table summarizes the demographic, behavioral, and clinical characteristics of individuals with and without opioid use disorder (OUD) in the EUR population. Baseline demographic factors, including age, sex, education, income, and lifestyle behaviors such as smoking and drinking patterns, along with body mass index (BMI), were collected through self-administered questionnaires at enrollmen…
Back to index

## Sheet: Table S8
S8. Demographic, Behavioral, and Clinical Characteristics of OUD Cases and Controls in the African (AFR) Population
Variable	OUD (No)	OUD (Yes)	Total
N (Total)	26280 (91.33%)	2494 (8.67%)	28774 (100%)
Gender
Female	2399 (9.13%)	157 (6.29%)	2556 (8.88%)
Male	23881 (90.87%)	2337 (93.71%)	26218 (91.12%)
Alcohol Use Disorder
No	17047 (64.87%)	335 (13.43%)	17382 (60.41%)
Yes	9233 (35.13%)	2159 (86.57%)	11392 (39.59%)
Cannabis Use Disorder
No	23375 (88.95%)	1329 (53.29%)	24704 (85.86%)
Yes	2905 (11.05%)	1165 (46.71%)	4070 (14.14%)
Education Level
Less than high school	1273 (4.84%)	130 (5.21%)	1403 (4.88%)
High school diploma/GED	6778 (25.79%)	750 (30.07%)	7528 (26.16%)
Some college credit, but no degree	9701 (36.91%)	1078 (43.22%)	10779 (37.46%)
Associates degree (e.g., AA, AS)	3689 (14.04%)	305 (12.23%)	3994 (13.88%)
Bachelor's degree (e.g., BA, BS)	3012 (11.46%)	163 (6.54%)	3175 (11.03%)
Master's degree (e.g., MA, MS, MBA)	1424 (5.42%)	55 (2.21%)	1479 (5.14%)
Professional or Doctorate degree	403 (1.53%)	13 (0.52%)	416 (1.45%)
Smoking Knowledge
Yes, daily	5955 (22.66%)	987 (39.58%)	6942 (24.13%)
Yes, occassionaly	3856 (14.67%)	534 (21.41%)	4390 (15.26%)
Not at all	16469 (62.67%)	973 (39.01%)	17442 (60.62%)
Drinking Pattern
- <7 Drinks/Week	11314 (43.05%)	860 (34.48%)	12174 (42.31%)
- >40 Drinks/Week	189 (0.72%)	42 (1.68%)	231 (0.80%)
- 14-22 Drinks/Week	1101 (4.19%)	107 (4.29%)	1208 (4.20%)
- 22-40 Drinks/Week	586 (2.23%)	66 (2.65%)	652 (2.27%)
- 7-14 Drinks/Week	2275 (8.66%)	224 (8.98%)	2499 (8.68%)
- Nondrinker	10815 (41.15%)	1195 (47.91%)	12010 (41.74%)
Income Level
Less than $10,000	3406 (12.96%)	582 (23.34%)	3988 (13.86%)
$10,000 - $19,999	5538 (21.07%)	771 (30.91%)	6309 (21.93%)
$20,000 - $29,999	3847 (14.64%)	342 (13.71%)	4189 (14.56%)
$30,000 - $39,999	3549 (13.50%)	293 (11.75%)	3842 (13.35%)
$40,000 - $49,999	2669 (10.16%)	197 (7.90%)	2866 (9.96%)
$50,000 - $59,999	2123 (8.08%)	114 (4.57%)	2237 (7.77%)
$60,000 - $74,999	2165 (8.24%)	102 (4.09%)	2267 (7.88%)
$75,000 - $99,999	1603 (6.10%)	51 (2.04%)	1654 (5.75%)
$100,000 - $149,999	1028 (3.91%)	30 (1.20%)	1058 (3.68%)
$150,000 or more	352 (1.34%)	12 (0.48%)	364 (1.27%)
Dementia Status
No	137 (12.89%)	14 (12.17%)	151 (12.82%)
Yes	926 (87.11%)	101 (87.83%)	1027 (87.18%)
Age (Mean ± SD)	61.8 ± 10.26	59.03 ± 7.54	—
BMI (Mean ± SD)	29.46 ± 5.79	28.98 ± 5.75	—
Time at Risk (Mean ± SD)	1787.35 ± 789.94	1847.48 ± 792.22	—
S8. This table details the demographic, lifestyle, and clinical profiles of individuals with and without opioid use disorder (OUD) in the AFR population. Data on demographic variables such as age, sex, education, and income, as well as lifestyle factors like smoking habits, drinking patterns, and body mass index (BMI), were collected through self-administered surveys at the time of enrollment. Di…
Back to index

## Sheet: Table S9
S9. Mendelian Randomization Analysis of the Association Between Opioid Use Disorder (OUD) and Dementia Subtypes Using Different Methods
Exposure	Outcome	Method	NSNP	Beta	SE	P Value
OUD	All-cause dementia	MR Egger	3	1.22	0.92	0.41
OUD	All-cause dementia	Weighted median	3	0.83	0.20	3.71 × 10⁻⁵
OUD	All-cause dementia	Inverse variance weighted	3	0.82	0.16	1.69 × 10⁻⁷
OUD	All-cause dementia	Simple mode	3	0.85	0.25	0.08
OUD	All-cause dementia	Weighted mode	3	0.84	0.24	0.07
OUD	Alzheimer disease	MR Egger	3	1.66	1.22	0.40
OUD	Alzheimer disease	Weighted median	3	0.31	0.33	0.34
OUD	Alzheimer disease	Inverse variance weighted	3	0.16	0.24	0.52
OUD	Alzheimer disease	Simple mode	3	0.36	0.35	0.41
OUD	Alzheimer disease	Weighted mode	3	0.36	0.38	0.44
OUD	Vascular dementia	MR Egger	3	5.63	3.02	0.31
OUD	Vascular dementia	Weighted median	3	0.17	0.77	0.82
OUD	Vascular dementia	Inverse variance weighted	3	0.07	0.91	0.94
OUD	Vascular dementia	Simple mode	3	0.40	1.07	0.74
OUD	Vascular dementia	Weighted mode	3	0.42	1.03	0.72
S9. Summary of Mendelian randomization results assessing the association between opioid use disorder (OUD) and all-cause dementia, Alzheimer disease, and vascular dementia. Methods include MR Egger, weighted median, inverse variance weighted (IVW), simple mode, and weighted mode. The table reports the number of SNPs (NSNP), effect estimates (Beta), standard errors (SE), and P values. Significant …
Back to index

[truncated: 8 more sheets: Table S10, Table S11, Table S12, Table S13, Table S14, Table S15, Table S16, Table S17]
